# Supplementary material for: Mapping Glaucoma Patients' 30-2 and 10-2 Visual Fields Reveals Clusters of Test Points Damaged in the 10-2 Grid That Are Not Sampled in the Sparse 30-2 Grid
Source: PLoS One. 2014 Jun 20;9(6):e98525. doi: 10.1371/journal.pone.0098525 (PMC4064971; doi:10.1371/journal.pone.0098525)
Supplement: Data S1 — Visual field data analyzed. (CSV) [file pone.0098525.s001.csv]

TD_1	TD_2	TD_3	TD_4	TD_5	TD_6	TD_7	TD_8	TD_9	TD_10	TD_11	TD_12	TD_13	TD_14	TD_15	TD_16	TD_17	TD_18	TD_19	TD_20	TD_21	TD_22	TD_23	TD_24	TD_25	TD_26	TD_27	TD_28	TD_29	TD_30	TD_31	TD_32	TD_33	TD_34	TD_35	TD_36	TD_37	TD_38	TD_39	TD_40	TD_41	TD_42	TD_43	TD_44	TD_45	TD_46	TD_47	TD_48	TD_49	TD_50
-31	-31	-31	-32	-32	-32	-32	-18	-32	-33	-29	-28	-33	-33	-31	-25	-12	-4	-2	-5	-32	-34	-34	-33	-6	-5	-6	-3	-8	-7	-35	-34	-34	-33	-13	-5	-5	-4	-5	-5	-6	-6	-6	-9	-6	-3	-3	-4	-4	-4
-33	-19	-33	-34	-26	-32	-7	-8	-34	-34	-22	-35	-35	-21	-35	-11	-22	-13	-11	-7	-32	-34	-35	-33	-4	-3	-3	-2	-1	-8	-13	-36	-35	-35	0	-2	0	0	0	-5	-36	-36	-35	-35	-2	-2	0	-2	-7	-36
-2	-2	-13	-20	-4	-4	0	-2	-34	-11	-3	-35	-27	-4	-2	2	-9	-1	0	-11	-33	-33	-4	-3	-1	1	0	0	0	-22	-23	-4	-4	0	3	0	-1	-1	-2	-1	-1	-3	-3	-1	1	-1	-2	-4	0	-1
-32	-32	-32	-33	-33	-33	-33	-33	-20	-33	-4	-34	-34	-34	-34	-33	-5	-2	-3	-3	-20	-30	-34	-29	-1	-4	-6	-3	-3	-3	-1	-1	-3	-2	-4	-3	-4	-3	-2	-2	-3	-3	-2	-1	-5	-4	-5	-3	-2	-3
-31	-32	-30	-32	-32	-32	-32	-32	-32	-33	-33	-33	-33	-33	-31	-33	-31	-34	-34	-20	-28	-34	-34	-33	-30	-19	-18	-9	-15	-4	-27	-34	-34	-15	-8	-3	-5	-3	-4	-10	-16	-19	-26	-16	-5	-4	-4	-4	-8	-12
-21	-21	-9	-15	-12	-12	-26	-33	-8	-7	-5	0	-1	-20	-31	-33	-5	-3	-1	-1	-1	-9	-11	-14	-1	0	0	0	2	-1	-1	-1	-2	-2	0	-2	-2	1	-3	-2	-1	-2	-2	-2	-1	-1	-2	-2	-3	-2
-32	-32	-33	-33	-33	-33	-33	-33	-10	-4	-6	-6	-34	-34	-34	-34	2	0	-1	-2	-14	-35	-35	-34	1	0	1	-1	-1	-1	-16	-35	-35	-34	-3	-1	1	0	-2	0	-2	-6	-33	-34	0	0	0	-2	-1	-1
-27	-32	-23	-32	-31	-33	-31	-22	-19	-14	-17	-28	-31	-26	-34	-33	-10	-12	-13	-9	-13	-28	-34	-34	-10	-6	-17	-14	-13	-6	-21	-30	-32	-33	-10	-5	-6	-6	-4	-5	-3	-12	-34	-33	-6	-8	-8	-7	-4	-4
-15	-16	-10	-11	-10	-9	-11	-15	-10	-7	-7	-10	-10	-9	-9	-13	-9	-7	-5	-9	-8	-5	-7	-10	-7	-6	-6	-6	-10	-6	-5	-9	-8	-11	-8	-7	-20	-23	-16	-14	-17	-20	-32	-33	-19	-25	-21	-35	-23	-11
-33	-33	-33	-33	-34	-34	-34	-34	-34	-34	-33	-35	-35	-35	-34	-28	-34	-35	-35	-36	-36	-33	-35	-35	-34	-35	-36	-36	-17	-36	-36	-36	-35	-26	-31	-35	-7	-6	-3	-12	-16	-17	-11	-5	-6	-3	-4	-13	-31	-8
-32	-32	-32	-32	-32	-33	-33	-33	-30	-25	-28	-29	-33	-33	-26	-33	-26	-24	-26	-21	-28	-34	-23	-27	-32	-11	-4	-5	-3	-16	-22	-21	-23	-20	-9	-3	-2	0	-2	-1	-1	-1	-1	-3	-1	0	-1	-1	-1	1
-2	0	-4	-27	-6	-5	-6	-3	-1	-17	-27	-32	-34	-20	-6	-5	-16	-29	-32	-26	-35	-34	-30	-6	-13	-1	1	0	0	-22	-26	-4	-4	-7	3	1	2	0	1	-1	-1	1	0	1	0	1	2	2	2	2
-32	-32	-18	-23	-26	-33	-33	-33	-10	-11	-13	-14	-24	-34	-34	-33	-10	-9	-9	-11	-13	-19	-34	-34	-14	-9	-7	-8	-8	-12	-13	-33	-34	-34	-16	-10	-10	-25	-25	-18	-17	-10	-8	-7	-31	-32	-35	-35	-18	-22
-19	-21	-19	-21	-18	-23	-34	-30	-28	-12	-28	-35	-35	-35	-26	-35	-8	-6	-10	-16	-36	-36	-36	-35	-22	-8	-11	-11	-8	-29	-23	-33	-35	-35	-35	-33	-10	-8	-35	-6	-8	-17	-36	-35	-35	-24	-20	-6	-5	-7
-17	-30	-26	-33	-33	-33	-33	-33	-17	-21	-28	-25	-25	-34	-34	-33	-6	-5	-5	-8	-8	-20	-34	-32	-5	-5	-5	-5	-6	-6	-16	-9	-6	-11	-4	-5	-6	-6	-6	-4	-4	-6	-5	-3	-4	-4	-3	-4	-6	-3
-32	-32	-33	-33	-33	-33	-33	-33	-11	-5	-4	-34	-34	-34	-34	-34	-5	-2	-6	-9	-33	-31	-35	-34	1	-1	0	-1	-6	-11	-22	-35	-35	-34	2	1	0	0	0	-1	0	-2	-4	-34	3	1	1	-1	0	0
-33	-33	-33	-34	-34	-34	-34	-34	-34	-34	-35	-35	-35	-35	-35	-34	-35	-35	-36	-36	-36	-36	-35	-35	-34	-35	-36	-36	-27	-29	-36	-36	-35	-35	-19	-9	-8	-10	-8	-10	-36	-36	-35	-35	-6	-8	-11	-12	-36	-36
-29	-25	-31	-32	-32	-32	-32	-32	-32	-33	-33	-33	-33	-33	-33	-33	-33	-34	-34	-34	-34	-34	-34	-33	-21	-14	-4	-4	-4	-35	-35	-34	-34	-33	-5	-3	-5	-6	-2	-2	-35	-34	-34	-33	-7	-5	-7	-5	-35	-35
-28	-24	-21	-21	-33	-35	-35	-35	-14	-15	-10	-18	-36	-36	-36	-36	-12	-15	-23	-22	-21	-37	-37	-36	-7	-6	-10	-12	-14	-27	-15	-27	-36	-36	-5	-4	-7	-9	-11	-19	-9	-19	-37	-36	-8	-10	-18	-19	-12	-12
-30	-25	-33	-33	-26	-31	-26	-33	-33	-34	-34	-28	-32	-24	-34	-34	-34	-17	-14	-24	-27	-35	-35	-34	-16	-2	-3	-3	-4	-9	-11	-35	-35	-34	-3	-2	-2	-2	-2	-3	-20	-33	-35	-34	-1	-1	-2	-1	-3	-11
-23	-23	-34	-34	-34	-34	-34	-34	-34	-35	-35	-35	-35	-35	-33	-35	-31	-19	-24	-34	-36	-36	-35	-33	-25	-7	-5	-5	-7	-35	-28	-28	-33	-35	-19	-7	-7	-9	-11	-9	-3	-5	-5	-5	-20	-19	-20	-29	-6	-8
-33	-30	-34	-34	-34	-34	-34	-34	-13	-8	-7	-18	-35	-35	-35	-35	-8	-8	-7	-7	-6	-15	-36	-35	-7	-7	-6	-7	-5	-7	-10	-36	-36	-35	-10	-9	-6	-4	-6	-16	-16	-31	-36	-35	-9	-6	-6	-12	-14	-27
-32	-32	-32	-32	-33	-33	-33	-33	-33	-33	-34	-26	-34	-34	-34	-33	-5	-5	-4	-17	-35	-34	-34	-34	-1	-1	-1	0	-1	-2	-33	-35	-34	-33	-1	-2	-1	-1	-1	-3	-35	-35	-34	-34	-7	-4	-3	-1	-24	-35
-10	-13	-11	-8	-13	-12	-17	-14	-30	-31	-31	-19	-16	-14	-15	-17	-9	-10	-9	-7	-14	-14	-8	-13	-11	-10	-10	-10	-8	-7	-11	-25	-21	-20	-9	-10	-10	-12	-11	-27	-27	-33	-34	-33	-31	-34	-35	-33	-35	-35
-34	-34	-34	-32	-32	-35	-35	-35	-35	-35	-35	-36	-36	-35	-35	-35	-28	-36	-36	-34	-36	-36	-34	-35	-35	-34	-36	-37	-37	-33	-37	-31	-19	-12	-19	-36	-36	-37	-35	-29	-32	-7	-4	-4	-34	-36	-37	-37	-30	-37
0	-2	-1	0	-1	1	-1	-1	0	1	0	-1	-1	-1	2	1	0	0	1	-7	-9	-5	-3	0	-1	0	-2	-2	-6	-16	-3	0	-3	1	-1	-2	-2	-2	-5	-4	-1	-2	-3	0	-1	0	-1	-3	-3	-3
-27	-26	-31	-34	-34	-33	-35	-35	-26	-30	-35	-32	-36	-35	-35	-35	-28	-34	-28	-28	-23	-36	-36	-35	-23	-21	-25	-22	-23	-18	-20	-36	-36	-35	-12	-17	-20	-11	-13	-10	-14	-36	-36	-35	-8	-7	-9	-9	-9	-20
-9	-4	-4	-2	-3	-3	-5	-7	-1	-1	-3	-3	-3	-3	-6	-5	0	4	0	1	-1	-4	-5	-5	-19	0	1	-1	1	-1	-2	-6	-7	-9	-1	5	2	1	0	2	3	-1	-3	0	3	1	1	-1	1	1
-32	-32	-32	-32	-33	-33	-33	-33	-33	-33	-34	-34	-34	-34	-34	-33	-33	-34	-32	-35	-35	-34	-34	-34	-33	-18	-3	-1	-1	-23	-35	-35	-34	-33	-2	-1	-1	1	1	-3	-33	-35	-34	-34	-2	-1	1	-1	-3	-35
-9	-3	-6	-4	-5	-3	-3	-2	-7	-6	-7	-7	-3	-4	-5	-3	-10	-8	-9	-38	-7	-3	-4	0	-3	-3	-4	-5	-4	-16	-3	-4	-2	-6	-4	-3	-3	-3	-3	-3	-1	-6	-3	-4	-2	-2	-1	0	-1	-2
-4	-2	-3	-1	-4	-4	-4	-2	-2	-1	-1	-3	-7	-5	-4	-1	-1	0	0	-4	-3	-2	-1	-2	4	-2	-1	-1	-1	0	-3	-1	-2	-1	-1	-1	-2	-1	-2	-2	-4	-3	-3	-5	2	-2	-1	-1	-3	-2
-33	-33	-27	-34	-18	-24	-34	-34	-25	-33	-24	-26	-25	-26	-33	-35	-31	-24	-19	-30	-28	-22	-22	-22	-21	-10	-6	-6	-6	-9	-14	-19	-20	-11	-24	-6	-5	-5	-5	-5	-12	-20	-22	-13	-3	-5	-9	-6	-21	-23
-9	-8	-12	-12	-6	-7	-5	-8	-20	-34	-34	-34	-21	-5	-6	-10	-32	-34	-35	-28	-35	-17	-8	-10	-33	-34	-28	-28	-29	-26	-26	-8	-11	-12	-33	-19	-7	-8	-8	-6	-25	-24	-35	-27	-10	-6	-7	-8	-8	-33
-12	-20	-8	-5	-13	-22	-23	-23	-5	-1	-1	-3	-5	-19	-18	-34	-2	0	0	0	-6	-6	-13	-34	-1	1	1	1	1	-1	-4	-5	-21	-34	1	0	-1	0	-2	-3	-27	-24	-26	-34	-2	-1	0	-2	-12	-33
-31	-29	-31	-28	-32	-32	-32	-32	-32	-33	-33	-33	-33	-33	-33	-33	-21	-34	-32	-32	-34	-34	-34	-33	-7	-7	-6	-7	-7	-15	-34	-34	-34	-33	-3	-5	-4	-5	-7	-6	-5	-11	-17	-33	-3	-5	-6	-7	-6	-6
-33	-33	-33	-33	-33	-33	-33	-34	-33	-34	-32	-34	-34	-34	-34	-34	-13	-4	-3	-3	-29	-35	-35	-34	-1	-1	-1	-1	-1	-13	-36	-35	-35	-34	-4	-4	-1	-1	-1	-4	-5	-8	-35	-34	-1	-2	-2	-3	-7	-4
-32	-32	-32	-33	-33	-33	-33	-33	-33	-31	-34	-34	-34	-34	-34	-33	-25	-28	-31	-35	-35	-35	-34	-34	-2	-3	-3	-4	-2	-35	-35	-35	-34	-34	0	-2	-3	-5	-4	-30	-35	-35	-35	-34	-5	-7	-5	-28	-35	-35
-34	-26	-35	-35	-35	-35	-23	-31	-35	-35	-36	-36	-36	-36	-36	-32	-24	-36	-13	-20	-37	-37	-36	-27	-35	-14	-37	-22	-13	-35	-35	-29	-24	-31	-35	-36	-37	-37	-23	-9	-8	-7	-7	-2	-29	-30	-19	-8	-8	-9
-30	-16	-12	-9	-18	-28	-33	-31	-1	-2	-4	-3	-4	-34	-22	-33	-3	-4	-3	-3	-4	-5	-16	-17	-2	-3	-3	-3	-5	-4	-5	-14	-11	-18	-4	-4	-4	-5	-8	-9	-10	-11	-15	-31	-6	-6	-10	-9	-11	-10
-32	-32	-32	-30	-32	-33	-33	-33	-3	-33	-33	-33	-33	-33	-33	-33	-4	-10	-12	-23	-34	-34	-34	-34	-5	-3	-1	-1	-2	-2	-3	-4	-3	-4	-5	-4	-2	-2	-5	-4	-3	-4	-5	-4	-6	-5	-2	-3	-5	-4
-21	-32	-26	-23	-9	-33	-33	-33	-13	-11	-19	-18	-34	-34	-33	-33	-4	-6	-4	-7	-26	-34	-34	-34	0	-2	-3	-2	-8	-6	-23	-35	-34	-33	-2	-2	-5	-6	-6	-4	-5	-13	-34	-33	-6	-5	-4	-4	-7	-6
-33	-9	-33	-34	-34	-34	-29	-34	-26	-6	-8	-10	-35	-35	-35	-34	-4	-4	-4	-6	-8	-28	-35	-35	0	-1	-1	-2	-2	-5	-7	-36	-35	-35	0	-1	0	0	-1	-3	-1	-3	-12	-22	1	-1	-1	-2	-1	-2
-9	-15	-6	-7	-14	-10	-10	-13	-20	-18	-19	-18	-17	-10	-16	-23	-8	-11	-9	-9	-19	-15	-18	-19	-10	-15	-22	-20	-12	-18	-33	-25	-18	-28	-19	-16	-19	-13	-18	-20	-29	-36	-35	-35	-31	-28	-36	-28	-29	-34
-33	-33	-18	-32	-23	-34	-34	-34	-10	-6	-5	-3	-18	-35	-35	-34	-4	-4	-3	-3	-3	-15	-23	-35	-2	-1	-2	-2	-4	-5	-5	-36	-35	-35	-2	-1	-3	-3	-7	-9	-9	-27	-35	-35	-5	-3	-3	-3	-7	-9
-4	-4	-3	-4	-4	-4	-5	-6	-8	-3	-5	-5	-4	-4	-4	-4	-3	-4	-6	-6	-6	-5	-5	-5	-2	-3	-3	-4	-5	-5	-4	-6	-5	-4	-3	-4	-4	-4	-7	-6	-7	-4	-6	-3	-4	-6	-5	-7	-4	-5
-29	-32	-26	-32	-21	-27	-23	-19	-23	-24	-27	-27	-28	-30	-21	-18	-19	-19	-14	-18	-27	-21	-28	-18	-8	-8	-7	-19	-5	-7	-13	-18	-14	-18	-9	-6	-7	-5	-6	-9	-6	-7	-6	-9	-7	-7	-9	-10	-7	-6
-2	0	-11	-2	-3	-1	0	-3	-5	-3	-2	-1	-2	-1	-2	-1	-1	-1	-1	1	-2	-3	-2	-1	-5	-3	-1	-1	-2	-2	-5	-4	1	-2	-14	-6	-2	-4	-5	-4	-5	-7	-3	-2	-10	-7	-5	-4	-6	-7
-33	-33	-8	-27	-33	-34	-34	-34	-3	-2	-2	-5	-27	-34	-34	-34	0	-1	1	-1	-23	-35	-35	-35	-2	-1	0	0	-1	-3	-26	-35	-35	-34	-4	-2	-1	0	0	0	-2	-25	-35	-34	-1	0	1	2	-1	-1
-7	-10	-6	-5	-3	-6	-5	-6	-3	-6	-6	-5	-4	-6	-7	-16	-3	-4	-4	-3	-3	-7	-12	-8	-11	-14	-7	-7	-6	-3	-3	-6	-8	-12	-33	-20	-19	-6	-4	-11	-24	-35	-23	-34	-21	-13	-8	-6	-15	-30
-31	-32	-32	-32	-32	-32	-32	-32	-32	-23	-17	-33	-33	-33	-33	-33	-4	-2	-8	-2	-23	-34	-34	-33	-1	-3	-1	-1	-1	-6	-23	-26	-28	-33	0	-1	-1	-1	-3	-3	-3	-16	-9	-24	-2	-3	-2	-1	-3	-1
-20	-23	-7	-3	-10	-16	-33	-33	-11	-8	-8	-21	-18	-27	-33	-33	-11	-8	-8	-8	-19	-23	-34	-34	-3	-8	-6	-5	-5	-7	-26	-24	-34	-33	-3	-3	-5	-4	-4	-5	-3	-9	-9	-17	-3	-6	-4	-5	-5	-5
-33	-32	-32	-34	-34	-34	-34	-34	-22	-9	-15	-28	-35	-35	-35	-35	-4	-3	-3	-4	-24	-36	-36	-35	-3	-4	-3	-2	-2	-16	-37	-36	-36	-35	-2	-4	-2	-4	-3	-2	-13	-36	-26	-24	-3	-3	-3	-3	-4	-20
-32	-32	-32	-33	-33	-33	-33	-33	-33	-4	-4	-34	-34	-34	-34	-33	-1	-1	0	0	-20	-35	-34	-34	2	0	-1	3	3	0	-29	-35	-34	-34	-2	0	-1	0	-1	-1	-9	-19	-35	-34	-2	-2	-2	-1	-3	-12
-32	-32	-32	-33	-33	-33	-33	-33	-33	-33	-34	-34	-34	-34	-34	-34	-34	-34	-35	-35	-35	-35	-34	-34	-15	-12	-7	-13	-20	-33	-32	-35	-34	-34	-18	-9	-5	-7	-18	-5	-6	-20	-35	-29	-6	-7	-5	-4	-6	-7
-1	-1	0	-1	-2	-2	0	0	1	1	-1	-2	0	-1	0	0	1	0	0	-1	-1	0	-2	-2	2	0	-1	0	0	-2	-1	-2	-1	0	1	-1	0	0	0	0	-1	-2	-1	-2	0	2	1	1	-2	-2
-9	-6	-7	-9	-6	-18	-4	-7	-11	-6	-8	-10	-7	-5	-7	-17	-7	-6	-4	-5	-8	-7	-7	-10	-5	-4	-2	-5	-2	-3	-5	-7	-8	-16	-4	-4	-1	-2	-8	-11	-31	-7	-7	-12	-1	-2	-14	-19	-10	-19
-31	-32	-32	-32	-32	-32	-32	-32	-18	-25	-33	-28	-33	-33	-33	-33	-13	-14	-15	-12	-29	-32	-32	-34	-10	-19	-10	-12	-13	-18	-23	-31	-34	-33	-14	-13	-6	-7	-8	-10	-9	-18	-17	-33	-9	-8	-8	-8	-8	-7
-31	-31	-14	-32	-32	-32	-32	-32	-12	-8	-4	-33	-33	-33	-33	-33	-7	-3	-3	-5	-27	-32	-34	-33	-3	-3	-3	-2	-7	-7	-28	-23	-28	-33	-3	-2	-2	-1	-4	-6	-5	-3	-6	-5	-3	-4	-5	-4	-4	-3
-5	-13	-32	-32	-32	-33	-19	-25	-32	-31	-33	-33	-33	-33	-33	-33	-33	-29	-28	-34	-30	-34	-34	-34	-7	-3	-3	0	-1	-26	-28	-35	-34	-33	0	-1	-1	1	-1	-3	-6	-35	-34	-33	0	-1	0	-1	-6	-5
-25	-30	-28	-25	-25	-25	-33	-33	-25	-25	-26	-29	-34	-34	-34	-33	-24	-25	-34	-26	-27	-34	-34	-34	-1	0	-4	-3	-1	-20	-35	-35	-23	-33	-3	-3	-1	-17	-12	-3	-35	-35	-30	-32	-8	-7	-35	-7	-12	-33
-32	-32	-32	-32	-32	-33	-33	-33	-32	-33	-33	-33	-33	-33	-33	-33	-28	-31	-34	-34	-34	-34	-34	-34	2	1	0	-1	-20	-24	-35	-35	-34	-33	2	2	1	1	-1	-5	-35	-35	-34	-33	0	0	1	-2	-28	-35
-32	-32	-33	-33	-33	-33	-33	-33	-20	-15	-10	-31	-34	-34	-34	-34	-34	-30	-33	-35	-35	-35	-35	-34	-21	-6	-6	-3	-7	-33	-26	-4	-18	-20	-1	0	-1	-1	-1	0	0	-3	-4	-7	-1	-1	-2	-1	0	0
-14	-12	-33	-29	-28	-19	-9	-9	-28	-29	-33	-35	-25	-25	-11	-12	-34	-28	-33	-24	-18	-35	-17	-14	-11	-16	-23	-27	-17	-10	-13	-16	-8	-9	-7	-7	-8	-8	-5	-8	-22	-36	-35	-17	-6	-5	-6	-5	-13	-36
-34	-34	-34	-35	-35	-35	-35	-35	-35	-35	-36	-36	-36	-36	-35	-35	-35	-36	-36	-37	-37	-36	-36	-36	-35	-36	-37	-37	-37	-33	-37	-36	-36	-35	-33	-32	-22	-21	-19	-17	-15	-15	-36	-36	-23	-25	-26	-37	-16	-18
-34	-34	-34	-34	-34	-34	-34	-35	-34	-35	-35	-35	-35	-35	-35	-35	-35	-21	-24	-36	-36	-34	-36	-35	0	-1	-2	-2	-1	-27	-37	-36	-36	-35	0	-2	-1	-2	-1	-2	-2	-1	-2	-1	-1	-2	0	-2	-4	-3
-33	-33	-33	-34	-34	-34	-34	-34	-34	-34	-35	-35	-35	-35	-35	-34	-27	-35	-22	-36	-36	-36	-35	-35	-26	-9	-7	-5	-19	-28	-25	-34	-35	-35	-6	-6	-3	-3	-7	-5	-6	-4	-15	-19	-5	-6	-6	-8	-6	-5
2	-1	-1	-2	-2	-1	-1	-1	-6	-14	-8	-7	-3	-3	-1	-2	-3	-4	-7	-14	-15	-4	-2	-1	0	-1	-2	-1	-2	-14	-3	-3	-3	-3	1	1	0	-1	0	0	-1	-1	0	0	-1	-1	0	0	-2	-1
-3	-1	-5	-5	-5	-6	-6	-7	-5	-3	-2	-4	-4	-4	-7	-8	-4	-2	-1	-3	-3	-11	-16	-13	-2	-2	0	0	-3	-3	-6	-23	-23	-17	-2	-1	2	0	-2	-1	0	-2	0	-1	-3	-2	-1	-2	1	0
-5	-8	-6	-6	-6	-6	-5	-5	-27	-6	-9	-12	-7	-5	-8	-6	-13	-6	-8	-12	-12	-9	-9	-5	-21	-35	-35	-36	-25	-29	-11	-10	-5	-5	-34	-35	-36	-36	-36	-36	-36	-31	-6	-9	-20	-8	-9	-34	-36	-36
-17	-15	-20	-16	-12	-24	-34	-34	-2	-3	-4	-3	-22	-35	-34	-34	-6	-6	-6	-3	-5	-35	-33	-33	0	-1	-2	0	-1	-1	-26	-31	-33	-34	1	0	-1	0	-2	0	-2	-2	-5	-2	0	-1	2	1	1	0
-4	-4	-3	-6	-1	-3	-5	-11	-1	-1	-1	-3	-2	-5	-8	-8	-1	-5	-2	-4	-2	-1	-6	-6	0	0	-1	0	-1	-2	-5	-6	-13	-9	1	-1	-2	0	-2	-4	-7	-3	-1	1	-2	-2	-3	-3	-26	-7
-33	-33	-17	-22	-13	-33	-33	-34	-3	-4	-9	-8	-9	-16	-28	-34	-2	-2	-2	-6	-10	-11	-10	-16	-1	-2	-3	-3	-8	-19	-10	-12	-9	-12	0	0	-1	1	-1	-3	-2	-5	-2	-3	-1	-2	-2	-4	-1	-3
-34	-34	-34	-34	-34	-34	-34	-35	-34	-35	-35	-35	-35	-35	-35	-35	-35	-36	-36	-36	-36	-36	-36	-35	-35	-36	-36	-37	-26	-5	-11	-17	-36	-35	-35	-36	-36	-26	-22	-10	-3	-5	-8	-13	-35	-22	-15	-9	-6	-5
-33	-33	-33	-33	-34	-34	-34	-34	-34	-34	-35	-35	-35	-35	-34	-34	-34	-35	-35	-36	-34	-33	-35	-35	-1	-2	0	-3	-5	-26	-21	-13	-14	-20	-1	0	-3	-1	-3	-2	-1	-2	-15	-28	3	0	-2	0	-3	-1
2	-5	0	0	0	-1	-4	-3	0	-1	1	0	-2	-1	-4	-5	3	0	0	1	-2	-1	-3	-9	1	-1	0	0	-1	-1	-1	-1	-5	-6	2	-1	-2	0	1	-2	-2	-3	-5	-35	0	-2	0	-1	-4	-2
-32	-33	-33	-33	-33	-33	-33	-33	-33	-34	-34	-34	-34	-34	-34	-34	-34	-35	-35	-35	-35	-35	-35	-34	-5	-2	-1	-6	-1	-27	-36	-35	-33	-34	-6	-1	0	-2	-4	-3	-34	-35	-35	-34	-16	-29	-36	-36	-4	-36
-4	-4	-4	-3	-4	-3	-4	-7	-3	-2	-3	-2	-5	-4	-4	-5	-2	-4	-3	-2	-2	-3	-7	-5	-5	-5	-4	0	-1	-2	-1	-4	-5	-4	-11	-4	-4	-2	-4	-15	-15	-23	-17	-10	-14	-26	-33	-35	-35	-35
-32	-33	-33	-33	-33	-33	-33	-33	-33	-34	-34	-34	-34	-34	-34	-34	-34	-19	-17	-33	-35	-35	-35	-34	-33	-35	-35	-31	-36	-36	-36	-35	-35	-32	-34	-35	-25	-28	-36	-20	-19	-19	-33	-34	-24	-14	-20	-12	-11	-18
-33	-33	-33	-33	-33	-33	-33	-34	-33	-34	-20	-34	-34	-34	-34	-34	-10	-24	-15	-35	-35	-35	-35	-34	-9	-10	-9	-8	-21	-36	-36	-35	-35	-34	-7	-7	-6	-4	-11	-25	-9	-4	-6	-34	-16	-33	-36	-13	-36	-7
-5	-4	-10	-8	-18	-6	-7	-7	-8	-4	-6	-7	-6	-8	-8	-5	-8	-15	-15	-7	-6	-10	-12	-8	-18	-16	-13	-18	-17	-7	-8	-13	-13	-8	-10	-7	-9	-10	-10	-6	-2	-6	-7	-14	-9	-9	-13	-8	-5	-5
-33	-33	-33	-33	-33	-33	-33	-34	-33	-34	-34	-34	-34	-34	-34	-34	-34	-35	-35	-35	-35	-25	-35	-34	-34	-35	-35	-31	-29	-34	-26	-20	-3	-7	-3	0	-1	-1	0	-1	-1	0	0	1	3	0	0	0	0	1
-33	-33	-7	-17	-11	-17	-33	-34	-6	-23	-16	-34	-29	-26	-34	-34	-34	-33	-35	-32	-19	-19	-35	-34	-20	-5	-4	-5	-23	-16	-18	-25	-35	-34	-11	-4	-4	-4	-5	-10	-20	-17	-35	-32	-4	-7	-7	-6	-11	-19
-33	-33	-33	-34	-34	-34	-34	-34	-34	-34	-35	-33	-35	-35	-35	-34	-35	-35	-36	-28	-27	-36	-35	-35	-34	-32	-19	-18	-34	-8	-32	-36	-35	-35	-1	-2	-1	1	0	0	0	-2	-33	-35	-1	0	1	-2	1	1
-33	-33	-34	-16	-34	-34	-34	-34	-29	-15	-9	-15	-35	-35	-35	-30	-2	-3	-1	-2	-24	-36	-35	-35	1	-1	-1	-1	-1	-3	-23	-36	-35	-35	2	-1	-1	1	1	-1	0	-3	-7	-11	1	0	1	0	0	0
-5	-3	-2	-4	-3	-2	-4	-2	-3	-3	-2	-4	-3	-2	-3	-5	-3	-3	-2	-4	-3	-3	-4	-3	-1	-1	-3	-1	-1	-1	-2	-3	-3	-4	-1	-1	-1	-1	-1	-1	-3	-3	-3	-2	-2	-2	-2	-2	-1	-2
-17	-13	-11	-10	-18	-16	-19	-20	-9	-8	-10	-9	-13	-11	-14	-13	-9	-9	-8	-8	-17	-15	-18	-12	-9	-11	-11	-9	-7	-11	-18	-16	-11	-11	-7	-8	-8	-9	-9	-13	-20	-15	-13	-7	-8	-7	-8	-9	-9	-10
-28	-13	-31	-24	-24	-22	-27	-13	-24	-3	-2	-4	-21	-32	-18	-14	-3	-1	0	-2	-3	-10	-16	-11	-1	-1	-2	-2	-2	-2	-4	-16	-8	-14	-1	-1	-2	-2	-1	-3	-4	-23	-30	-34	-2	-2	-1	-2	-4	-23
-32	-16	-31	-29	-25	-15	-13	-10	-8	-11	-10	-6	-6	-5	-6	-5	-34	-33	-35	-8	-5	-3	-4	-2	-19	-3	-4	-2	-7	-6	-4	-5	-2	-3	0	-1	-1	-1	-2	-2	-1	-2	0	-13	-2	-3	-2	-1	-2	0
-13	-17	-14	-13	-16	-18	-11	-20	-10	-5	-6	-11	-15	-14	-12	-15	-7	-6	-5	-5	-9	-13	-14	-16	-10	-10	-8	-8	-9	-4	-14	-19	-23	-28	-11	-7	-7	-5	-8	-6	-7	-8	-30	-35	-7	-5	-5	-7	-6	-5
-32	-33	-33	-31	-25	-27	-33	-33	-33	-5	-4	-5	-6	-4	-5	-13	-34	-4	-2	-4	-5	0	-4	-7	-33	-17	-3	-1	-1	-2	-1	-3	-6	-11	-11	-6	-2	-2	-2	-3	-4	-2	-6	0	-1	-3	0	-4	-3	-4
-18	-18	-9	-26	-34	-27	-17	-16	-4	-3	-5	-6	-14	-35	-27	-22	-7	-12	-13	-5	-7	-22	-27	-21	-6	-3	-5	-5	-14	-5	-7	-21	-34	-22	-3	-3	-4	-3	-3	-4	-4	-5	-7	-11	-1	-5	-5	-4	-3	-5
-32	-33	-24	-31	-33	-33	-26	-33	-13	-9	-6	-22	-32	-34	-34	-34	0	-1	-1	-3	-20	-35	-35	-34	1	-1	-3	0	-2	-3	-26	-19	-22	-25	2	1	1	1	1	1	0	0	-1	2	1	0	0	0	-1	0
-27	-19	-33	-21	-31	-26	-31	-25	-33	-28	-26	-29	-24	-27	-27	-21	-22	-23	-25	-35	-33	-19	-25	-24	-33	-30	-32	-24	-24	-36	-35	-33	-35	-34	-19	-8	-14	-23	-4	-8	-29	-35	-35	-27	-4	-8	-4	2	-13	-23
-33	-33	-33	-33	-28	-25	-33	-34	-33	-10	-11	-15	-18	-18	-34	-32	-24	-5	-3	-5	-28	-13	-8	-28	-6	-3	-4	-4	-4	-23	-18	-17	-14	-32	-13	-14	-6	-6	-4	-5	-28	-36	-33	-34	-7	-4	-3	-6	-30	-36
-4	-2	-3	-4	-4	-13	-5	-4	-4	-2	-3	-5	-17	-17	-6	-3	0	0	1	-1	-6	-25	-7	-7	0	-2	-1	-1	-2	-3	-13	-12	-12	-6	1	0	-1	-1	0	-2	-1	-2	-3	-3	-3	0	1	-1	0	-2
-32	-33	-33	-33	-33	-33	-33	-33	-33	-34	-34	-34	-34	-34	-34	-34	-12	-16	-16	-17	-35	-35	-35	-34	-14	-3	0	0	-12	-36	-36	-35	-35	-34	0	-1	-1	0	1	-3	-36	-35	-35	-34	-2	-3	-1	-2	-23	-35
-33	-19	-31	-33	-34	-34	-27	-11	-34	-13	-34	-35	-35	-34	-27	-9	-2	-2	-4	-5	-31	-35	-35	-12	-2	-2	-1	-1	-2	-12	-21	-9	-11	-3	-2	0	-1	-1	0	-3	-2	-3	-3	-2	-1	0	1	-1	-2	-2
-32	-32	-4	-7	-13	-33	-33	-33	-8	-6	-9	-12	-25	-34	-34	-33	-11	-7	-9	-35	-10	-26	-34	-34	0	-1	-1	-2	-2	-1	-2	-14	-2	-2	-2	1	-2	-3	-1	0	0	-1	-1	-1	1	-1	-1	-2	1	0
-32	-33	-20	-33	-16	-31	-33	-33	-12	-5	-6	-5	-15	-24	-34	-34	1	-3	1	-3	-5	-17	-35	-34	1	0	-1	2	1	-3	-6	-16	-5	-11	-2	-1	-1	2	1	1	-2	-3	-4	-3	-2	-1	0	-1	0	-1
-26	-31	-33	-34	-34	-34	-27	-28	-34	-32	-35	-35	-35	-35	-26	-11	-35	-35	-21	-36	-36	-36	-35	-13	-24	-3	-2	-1	-4	-27	-36	-36	-15	-15	-1	0	0	0	1	1	0	-7	-4	-7	0	-1	-1	0	0	1
-32	-32	-32	-33	-33	-33	-33	-33	-33	-34	-34	-34	-34	-34	-34	-34	-32	-32	-26	-35	-35	-35	-35	-34	-33	-22	-2	-4	-8	-27	-35	-35	-35	-34	0	-2	-1	-2	-4	-3	-6	-16	-33	-34	-2	-1	-7	-3	-3	-6
-32	-20	-32	-28	-16	-22	-31	-30	-15	-14	-14	-15	-17	-19	-26	-20	-14	-10	-12	-13	-12	-13	-17	-14	-10	-8	-9	-9	-10	-8	-8	-12	-14	-17	-8	-8	-10	-9	-11	-12	-18	-33	-32	-31	-13	-13	-12	-20	-30	-33
-1	2	0	-1	-2	3	1	2	-1	-3	-4	-2	1	1	-1	-3	-4	-3	-3	-4	0	-2	-2	-2	-7	-7	-8	-5	-5	-3	-1	-1	-2	0	-3	-7	-9	-8	-6	-4	-3	-1	-2	0	-8	-16	-16	-19	-5	-8
-11	-18	-28	-30	-32	-21	-28	-33	-32	-33	-33	-33	-33	-33	-33	-33	-13	-5	-11	-21	-34	-34	-34	-34	-2	-4	-2	-2	-2	-26	-35	-35	-34	-33	-2	-6	-6	-4	-4	-3	-29	-35	-34	-33	-4	-4	-3	-4	-6	-35
-29	-8	-9	-15	-23	-11	-13	-19	-1	-5	-4	-4	-7	-16	-19	-18	-2	-1	0	-1	-3	-11	-15	-14	1	0	-1	-1	0	-1	-2	-8	-16	-14	0	-1	1	-1	-1	0	0	0	-3	-3	-3	0	0	1	-1	1
-31	-32	-26	-24	-27	-32	-32	-32	-20	-26	-28	-26	-33	-33	-33	-33	-7	-5	-6	-31	-34	-32	-34	-34	-2	-2	-2	-3	-6	-29	-27	-30	-34	-33	-7	-4	-1	0	-2	-3	-5	-35	-34	-33	-3	-3	-4	-6	-4	-6
-32	-32	-22	-21	-27	-24	-27	-8	-22	-22	-24	-32	-25	-29	-27	-19	-24	-20	-25	-24	-24	-28	-28	-23	-6	-3	-2	0	-3	-3	-3	-3	-3	-5	-1	-1	-1	0	0	0	-1	0	-1	-2	-2	2	1	-1	0	0
-14	-17	-2	-3	-4	-3	-32	-34	-3	-12	-20	-5	-4	-4	-22	-34	-21	-13	-17	-35	-18	-6	-9	-29	-6	-3	-4	-2	-5	-28	-7	-9	-14	-34	-12	-16	-14	-5	-2	-3	-19	-6	-16	-18	-3	-2	-1	-2	-3	-22
-2	0	-21	-31	-4	-2	-1	1	-33	-31	-34	-34	-4	-2	0	-1	-34	-34	-35	-35	-21	-13	-2	-2	-31	-34	-35	-35	-35	-35	-15	-10	-4	-1	-33	-34	-35	-35	-35	-32	-33	-35	-33	-14	-34	-35	-35	-35	-33	-35
-15	-16	-18	-24	-21	-9	-3	-5	-20	-24	-29	-21	-3	-2	-4	-3	-22	-29	-28	-26	-2	-2	-3	-5	-24	-28	-25	-12	-18	-4	-3	-4	-5	-4	-32	-21	-24	-19	-13	-3	-5	-8	-34	-17	-25	-32	-21	-11	-1	-7
-30	-24	-24	-32	-32	-33	-31	-33	-32	-33	-33	-33	-33	-33	-33	-33	-33	-34	-34	-34	-34	-27	-34	-34	-32	-34	-28	-9	-35	-25	-14	-24	-19	-2	-29	-34	-7	-10	-8	-3	-5	-3	-5	-4	-5	-6	-8	-3	-4	-4
-32	-32	-32	-26	-25	-33	-31	-31	-33	-33	-34	-34	-25	-17	-22	-27	-33	-34	-34	-35	-35	-32	-23	-23	-33	-25	-19	-20	-23	-35	-33	-24	-22	-19	-15	-12	-14	-15	-15	-15	-23	-29	-34	-34	-27	-27	-33	-35	-22	-22
-27	-27	-31	-29	-23	-30	-28	-32	-31	-30	-33	-30	-33	-33	-31	-32	-32	-29	-33	-27	-34	-33	-33	-31	-5	-6	-5	-5	-6	-26	-24	-34	-27	-32	-6	-6	-4	-5	-7	-6	-5	-5	-8	-10	-7	-5	-6	-5	-6	-6
-25	-32	-24	-18	-16	-21	-33	-33	-21	-28	-28	-28	-34	-34	-34	-34	-7	-8	-14	-24	-33	-35	-35	-34	-9	-4	-5	-2	-3	-21	-35	-33	-35	-34	-18	-21	-17	-34	-30	-14	-8	-22	-35	-34	-34	-33	-35	-35	-35	-23
-24	-9	-32	-32	-32	-32	-32	-32	-32	-33	-33	-33	-33	-33	-33	-33	-33	-34	-34	-34	-34	-34	-34	-33	-24	-24	-16	-20	-32	-35	-35	-34	-34	-33	-9	-5	-9	-8	-15	-35	-35	-35	-34	-33	-11	-12	-18	-23	-35	-35
-30	-33	-31	-33	-21	-24	-33	-33	-14	-8	-6	-13	-22	-34	-32	-34	-1	-3	-2	-1	-17	-26	-35	-34	0	2	0	-1	-2	-16	-7	-27	-35	-34	2	1	1	-1	0	1	1	0	-4	-9	1	0	1	1	1	1
-23	-22	-23	-24	-25	-22	-23	-19	-22	-25	-26	-22	-26	-27	-17	-14	-22	-22	-24	-20	-23	-27	-26	-18	-26	-5	-4	-5	-5	-19	-19	-24	-18	-20	-26	-3	-5	-4	-4	-4	-2	-2	-4	-3	-3	-3	-3	-3	-3	-1
-33	-33	-23	-25	-27	-29	-29	-32	-29	-24	-26	-31	-34	-27	-25	-31	-25	-16	-20	-26	-31	-35	-28	-32	-5	-2	-2	-2	-4	-22	-10	-11	-15	-11	-4	-2	-3	-1	-1	-3	-2	-1	-4	-4	-2	-2	-1	-2	-2	-2
-12	-14	-32	-32	-32	-32	-10	-14	-32	-31	-31	-31	-33	-25	-20	-13	-33	-28	-29	-32	-32	-32	-19	-7	-22	-19	-4	-15	-23	-33	-26	-14	-11	-5	-2	-1	-2	-1	-1	-2	-3	-5	-5	-3	-2	-3	-1	0	-2	-2
-33	-33	-33	-31	-34	-34	-34	-34	-18	-8	-13	-35	-28	-35	-34	-34	-4	-6	-6	-10	-30	-33	-35	-35	-18	-13	-9	-13	-14	-17	-23	-28	-33	-34	-22	-26	-36	-32	-36	-8	-7	-9	-8	-8	-15	-25	-27	-20	-8	-8
-33	-33	-33	-34	-34	-34	-34	-34	-34	-34	-35	-35	-35	-35	-35	-34	-35	-19	-29	-36	-36	-36	-35	-35	-5	-3	-2	-2	-3	-36	-36	-31	-33	-35	-2	-3	-2	-1	-1	-2	-1	-2	-2	-3	-1	-2	-1	-2	-2	-1
-9	1	-4	-3	-2	0	0	-2	2	-1	2	0	-1	0	-2	-3	-3	-2	-1	1	-1	0	0	-2	0	-3	-1	-1	0	-2	-1	-2	-3	-6	-3	-2	-2	-1	-2	-4	-17	-8	-4	-4	-7	-2	-2	-3	-12	-2
-2	0	-8	-3	-5	-3	0	-4	-2	-2	-3	-4	-5	-2	-2	-3	-1	-3	-3	-4	-2	-2	-1	-2	1	-3	-4	-2	-2	-3	-1	-2	-2	-1	-4	-4	-4	-1	-1	-2	-16	-27	-7	-2	-1	-5	-2	-3	-4	-30
-32	-32	-32	-33	-31	-33	-31	-33	-33	-33	-34	-34	-34	-34	-34	-33	-34	-34	-35	-35	-33	-10	-34	-34	-6	0	-1	-3	-2	-35	-26	-35	-34	-20	6	0	0	0	0	-1	0	-2	-1	-2	-1	-3	-1	-2	-2	-2
-32	-32	-18	-25	-27	-31	-33	-33	-14	-7	-19	-18	-7	-32	-34	-34	-12	-8	-4	-33	-7	-6	-35	-34	-2	-3	-2	0	-1	-5	-6	-8	-35	-34	-1	-1	-3	-1	0	-2	-29	-20	-35	-34	-3	-2	-1	-1	-3	-35
-32	-32	-32	-32	-32	-33	-33	-33	-32	-33	-33	-33	-33	-33	-33	-33	-33	-34	-34	-34	-34	-34	-34	-34	-33	-34	-35	-24	-21	-35	-35	-35	-34	-33	-13	-21	-8	-6	-5	-6	-5	-7	-15	-33	-10	-9	-9	-8	-5	-5
-31	-22	-27	-23	-34	-22	-17	-32	-34	-35	-35	-35	-31	-27	-25	-35	-35	-25	-36	-26	-36	-24	-35	-32	-34	-35	-36	-36	-37	-35	-27	-36	-33	-31	-22	-25	-28	-27	-25	-26	-36	-36	-36	-35	-16	-20	-21	-18	-28	-34
-7	-6	0	-1	-3	-4	-13	-9	-5	-2	-2	-2	-6	-3	-6	-34	-6	-7	-7	-9	-4	-3	-17	-21	-3	-1	1	0	-2	-4	-1	-12	-21	-24	2	2	2	1	1	-1	-2	-2	-5	-9	1	-1	-3	-4	-3	-5
[truncated: 92 more columns]
